# Supplementary material for: The Enhanced Thermoelectric and Mechanical Performance of Polythiophene/Single-Walled Carbon Nanotube Composites with Polar Ethylene Glycol Branched-Chain Modifications
Source: Polymers (Basel). 2024 Mar 29;16(7):943. doi: 10.3390/polym16070943 (PMC11013142; doi:10.3390/polym16070943)
Supplement: Supplementary file 1 [file polymers-16-00943-s001.zip]

Archive with 1 entries (1 files):
- polymers-2608658-supplementary.pdf
